# Supplementary material for: The Effectiveness of a CrossFit Training Program for Improving Physical Fitness of Young Judokas: A Pilot Study
Source: J Funct Morphol Kinesiol. 2022 Oct 8;7(4):83. doi: 10.3390/jfmk7040083 (PMC9590037; doi:10.3390/jfmk7040083)
Supplement: Supplementary file 1 [file jfmk-07-00083-s001.zip]

Archive with 1 entries (1 files):
- jfmk-1882251-supplementary.pdf
